# Supplementary material for: The XVIII International Parvovirus Workshop Rimini, Italy, 14–17 June 2022
Source: Viruses. 2023 Oct 20;15(10):2129. doi: 10.3390/v15102129 (PMC10612026; doi:10.3390/v15102129)
Supplement: Supplementary file 1 [file viruses-15-02129-s001.zip]

Archive with 1 entries (1 files):
- viruses-2691847-supplementary.pdf
